# Supplementary material for: Clinical Assessment and Genetic Testing for Hereditary Polyposis Syndromes in an Italian Cohort of Patients with Colorectal Polyps
Source: Cancers (Basel). 2024 Oct 26;16(21):3617. doi: 10.3390/cancers16213617 (PMC11544946; doi:10.3390/cancers16213617)
Supplement: Supplementary file 1 [file cancers-16-03617-s001.zip]

Archive with 5 entries (5 files):
- Figure_S1.pptx
- Figure_S2.pptx
- Table_S1.xlsx
- Table_S2.xlsx
- Table_S3.pdf
