# Supplementary material for: Clinical Assessment and Genetic Testing for Hereditary Polyposis Syndromes in an Italian Cohort of Patients with Colorectal Polyps
Source: Cancers (Basel). 2024 Oct 26;16(21):3617. doi: 10.3390/cancers16213617 (PMC11544946; doi:10.3390/cancers16213617)
Supplement: Supplementary file 1 [file cancers-16-03617-s001.zip › Table_S1.xlsx]

## Sheet: Foglio1
Table S1. Clinical characteristics and family history of index cases with hereditary polyposis syndromes carrying a pathogenic variant (PV).
PROBAND									FAMILY HISTORY
Family ID	Age at presentation (years)	Sex	Gene	HGVS variant nomenclature	Protein change	Age of CRC onset (years)	Number of CPs (age of onset, years)	CP histology	Variant carriers with CRC and/or CPs or other cancer (age of onset, years)	Variant carriers without CRC or CPs (age at genetic testing, years)	Not tested, with CRC or CPs (age at genetic counselling, years)	Not tested, with other cancer (age at genetic counselling, years)
FAM-1	59	F	APC	c.225dupT	p.Asn76*	59	10-19 (N.A.)	Adenomatous polyps	No	daughter (34) daughter (38)	No	No
FAM-2	53	M	APC	c.1621_1626+7del	p.Ala517_Gln542del	No	≥20 (41)	Tubular adenomas, adenomatous polyps	No	No	brother, CPs (48) mother, CRC (55); CRC (77); CPs (80) maternal aunt, CRC (60) maternal aunt, CRC (65); CPs (62) maternal aunt, CPs (62)	No
FAM-3	32	F	APC	c.2162delG	p.Gly721Glufs*6	No	≥20 (35)	Adenomatous polyps	mother, CRC (30)	No	maternal aunt, CRC (40) maternal uncle, CRC (46) maternal uncle, CPs (N.A.) maternal cousin, CPs (13) maternal grandmother, CRC (55†) son, hepatoblastoma (4)	No
FAM-4	34	F	APC	c.2805C>A	p.Tyr935*	34	≥20 (N.A.)	Adenomatous polyps	No	No	No	No
FAM-5	43	F	APC	c.1111G>T	p.Gly371*	43	≥20 (N.A.)	Adenomatous polyps	mother, (APC: c.1111G>T), <10 CPs (63), CRC (64) maternal uncle, (APC: c.1111G>T), CRC (54) maternal uncle, (APC: c.1111G>T), ≥20 CPs (52), CRC (55) father, (MUTYH: c.536A>G), CPs (55), CRC (66) paternal uncle, (MUTYH: c.536A>G), GC (40) sister (MUTYH: c.536A>G), CPs (46) sister (APC:c.1111G>T; MUTYH:c.536A>G), ≥20 CPs (43) brother (APC:c.1111G>T; MUTYH:c.536A>G), ≥20 CPs (42)	No	No	No
FAM-6	46	F	MUTYH	c.325C>T/c.1187G>A	p.Arg109Trp/p.Gly396Asp	No	10-19 (46)	Adenomatous polyps	sister (c.325C>T/c.1187G>A), 10-19 CPs (51)	sister, c.325C>T (50) brother, c.325C>T (52) brother, c.325C>T (55)	No	mother, BC (59) father, LUAD (47)
FAM-7	61	M	MUTYH	c.536A>G/c.393G>A	p.Thr179Cys/p.Trp131*	43	≥20 (N.A.)	Adenomatous polyps	brother (c.536A>G/c.393G>A), ≥20 adenomatous CPs (48) sister (c.536A>G), BC (39)	daughter (c.536A>G) (30) daughter (c.536A>G) (35) granddaughter (c.393G>A) (26) granddaughter (c.536A>G) (33)	No	No
FAM-8	73	M	MUTYH	c.536A>G/c.536A>G	p.Thr179Cys/p.Thr179Cys	35	≥20 (N.A.)	Adenomatous polyps	No	daughter (c.536A>G) (32) daughter (c.536A>G) (41) daughter (c.536A>G) (46) daughter (c.536A>G) (48)	No	No
FAM-9	29	F	MUTYH	c.536A>G/c.884C>T	p.Tyr179Cys/p.Pro295Leu	29	10-19 (N.A.)	Adenomatous polyps	No	father, (c.884C>T) (68) mother, (c.536A>G) (65) sister, (c.536A>G) (34)	No	paternal grandfathetr, PRAD (81) maternal grandfather, HCC (64)
FAM-10	74	F	MUTYH	c.536A>G/c.933+3A>C	p.Thr179Cys/p.Gly164Trpfs*7	50	≥20 (N.A.)	Adenomatous polyps	No	sister (c.933+3A>C) (85) brother (c.536A>G) (82) daughter (c.933+3A>C) (52) daughter (c.536A>G) (55) daughter (c.536A>G) (53) daughter (c.536A>G) (45)	No	No
FAM-11	52	F	MUTYH	c.536A>G/c.1187G>A	p.Thr179Cys/p.Gly396Asp	63	≥20 (N.A.)	Adenomatous polyps	daughter (c.1187G>A), CPs (40) , BC (49) sister (c.1187G>A) CRC (51) sister (c.536A>G) CP (48)	No	No	mother, OvCa (37) maternal aunt, BC (40) maternal aunt, OvCa (80)
FAM-12	79	M	MUTYH	c.734G>A/c.933+3A>C	p.Arg245His/p.Gly164Trpfs*7	51	≥20 (N.A.)	Adenomatous polyps	sister (c.734G>A/c.933+3A>C), ≥20 CPs (51) son (c.734G>A), one CP (32), GC (48)	brother (c.933+3A>C) (80) daughter (c.734G>A) (43) daughter (c.933+3A>C) (45) granddaughter (c.734G>A) (51) granddaughter (c.933+3A>C) (24) granddaughter (c.933+3A>C) (46)	No	No
FAM-13	35	M	SMAD4	c.425-9A>G	p.Asp142Alafs*7	No	<2 (35)	Hamartomatous polyp	brother, CRC (45) mother (APC:c.3336_3340del/SMAD4:c.425-9A>G), CPs (N.A.), CRC (50)	No	No	No
FAM-14	42	F	STK11	c.388dupG	p.Glu130Glylfs*33	No	>2 (42)	Sessile tubular adenoma with low-grade dysplasia; likely hamartomatous polyps	No	No	paternal uncle, CPs (52) paternal uncle,CPs (55) paternal uncle, CPs (58) paternal aunt, CRC (65)	father, GC (64)
Abbreviations:N.A.: not available; No: Absence of clinical phenotype; †: death; BC: breast cancer; CRC: colorectal cancer; CPs: colon polyps; GC: gastric cancer; HCC: hepatocellular carcinoma; LUAD: lung adenocarcinoma; OvCA: ovarian cancer; PRAD: prostate adenocarcinoma
