# Supplementary material for: Clinical Assessment and Genetic Testing for Hereditary Polyposis Syndromes in an Italian Cohort of Patients with Colorectal Polyps
Source: Cancers (Basel). 2024 Oct 26;16(21):3617. doi: 10.3390/cancers16213617 (PMC11544946; doi:10.3390/cancers16213617)
Supplement: Supplementary file 1 [file cancers-16-03617-s001.zip › Table_S2.xlsx]

## Sheet: VUS
Table S2. Clinical characteristics and family history of index cases carrying a Variant of Uncertain Significance (VUS)
PROBAND										FAMILY HISTORY
Family ID	Age at presentation (years)	Sex	Gene	HGVS variant nomenclature	Protein change	Age of CRC onset (years)	Number of CPs (age of onset, years)	CP histology	Other cancer (age of onset, years)	Variant carriers with cancer (age of onset, years)	Variant carrier without cancer	Non-variant carriers with cancer or GI polyps (age of onset, years)	Not tested, with cancer or GI polyps (age of onset, years)
FAM-15	45	M	APC	c.5839A>G	p.Thr1947Ala	45	<10 (45)	N.A.	No	No	No	sister, EMP (41)
FAM-16	58	M	APC	c.6932G>C	p.Arg2311Thr	53	<10 (53, 54)	Tubular adenomatous polyps. hyperplastic polyps	No	No	No	No	brother, CRC (63) mother, GC (†87) father, PRAD (72), CRC (79) (†82)
FAM-17	68	M	BMPR1A	c.440T>C	p.Phe147Ser	68	<10 (68)	Tubular adenomatous polyps, tubular sessile adenoma, hyperplastic polyps	No	No	No	No	brother, PAAD (64) mother, BC (52) father, CRC (60)
FAM-18	59	F	BMPR1A	c.485T>G	p.Val162Gly	59	<10 (59)	Tubular adenomatous polyps	No	brother, LUAD (20) , LNH (43) sister, EMP (46)	No	sister, esophageal polyp (55)	father, CRC (†79)
FAM-19	35	F	MUTYH	c.1306C>G	p.Leu436Val	34	<10 (N.A.)	Tubular adenomatous polyps	BC (43) GP (40)	No	No	sister, CPs (N.A.) brother, CPs (N.A.)	father, HCC (†72) sister, CPs (N.A.)
FAM-20	63	M	MUTYH	c.1493A>G	p.Gln498Arg	No	10-19 (N.A.)	Tubular adenomatous polyps, hyperpalstic polyps	SKCM (60 ) THCA (60) PRAD (62)	No	No	No	mother, CRC (†74) brother, CP (44) maternal uncle, THCA (78) maternal cousin, PRAD (55)
Abbreviations: N.A.: not available; No: Absence of clinical phenotype; †: death; BC: breast cancer; CRC: colorectal cancer; CPs: colon polyps; EMP: endometrial polyp; GC: gastric cancer; GP:gastric polyposis; HCC: hepatocellular carcinoma; LNH: non-Hodgkin lymphoma; LUAD: lung adenocarcinoma; PAAD: pancreatic adenocarcinoma; PRAD: prostate adenocarcinoma; SKCM: skin cutaneous melanoma; THCA: thyr…
